# Supplementary material for: A Stochastic Dynamic Operator Framework That Improves the Precision of Analysis and Prediction Relative to the Classical Spike-Triggered Average Method, Extending the Toolkit
Source: eNeuro. 2024 Nov 5;11(11):ENEURO.0512-23.2024. doi: 10.1523/ENEURO.0512-23.2024 (PMC11552545; doi:10.1523/ENEURO.0512-23.2024)
Supplement: SDO Analysis Toolkit — Download SDO Analysis Toolkit, ZIP file. [file eneuro-11-ENEURO.0512-23.2024-s001.zip]

Archive with 196 entries (170 files):
- sdoAnalysis_20240821/LICENSE.md
- sdoAnalysis_20240821/README.md
- sdoAnalysis_20240821/SAT_Logo.png
- sdoAnalysis_20240821/sat-master/
- sdoAnalysis_20240821/sat-master/+pxTools/
- sdoAnalysis_20240821/sat-master/+pxTools/+plot/
- sdoAnalysis_20240821/sat-master/+pxTools/+plot/px.m
- sdoAnalysis_20240821/sat-master/+pxTools/+plot/px_v_x_waterfall.m
- sdoAnalysis_20240821/sat-master/+pxTools/+plot/sta_v_x.m
- sdoAnalysis_20240821/sat-master/+pxTools/+plot/staPxt.m
- sdoAnalysis_20240821/sat-master/+pxTools/+plot/stirpd.m
- sdoAnalysis_20240821/sat-master/+pxTools/conformMarkov.m
- sdoAnalysis_20240821/sat-master/+pxTools/cvm.m
- sdoAnalysis_20240821/sat-master/+pxTools/dstat.m
- sdoAnalysis_20240821/sat-master/+pxTools/get_pxt_core.m
- sdoAnalysis_20240821/sat-master/+pxTools/getCohenD.m
- sdoAnalysis_20240821/sat-master/+pxTools/getCovArrFromJointArr.m
- sdoAnalysis_20240821/sat-master/+pxTools/getH0Array.m
- sdoAnalysis_20240821/sat-master/+pxTools/getLikelihood.m
- sdoAnalysis_20240821/sat-master/+pxTools/getMarkovFromXt.m
- sdoAnalysis_20240821/sat-master/+pxTools/getPerieventIndices.m
- sdoAnalysis_20240821/sat-master/+pxTools/getPxTE.m
- sdoAnalysis_20240821/sat-master/+pxTools/getPxtFromXt.m
- sdoAnalysis_20240821/sat-master/+pxTools/getSdoFromJointArr.m
- sdoAnalysis_20240821/sat-master/+pxTools/getStirpd.m
- sdoAnalysis_20240821/sat-master/+pxTools/getTransitionMatrixFromDC.m
- sdoAnalysis_20240821/sat-master/+pxTools/getTrialwisePxt.m
- sdoAnalysis_20240821/sat-master/+pxTools/getXfromPx.m
- sdoAnalysis_20240821/sat-master/+pxTools/getXtSignalLevels.m
- sdoAnalysis_20240821/sat-master/+pxTools/getXtStateMap.m
- sdoAnalysis_20240821/sat-master/+pxTools/KLDiv.m
- sdoAnalysis_20240821/sat-master/+pxTools/matrixRandomWalk.m
- sdoAnalysis_20240821/sat-master/+pxTools/predictPxtfromPx0.m
- sdoAnalysis_20240821/sat-master/+pxTools/setMaxMin_multTrials.m
- sdoAnalysis_20240821/sat-master/+pxTools/splinePx.m
- sdoAnalysis_20240821/sat-master/+pxTools/xvect2px.m
- sdoAnalysis_20240821/sat-master/+SAT/
- sdoAnalysis_20240821/sat-master/+SAT/+compute/
- sdoAnalysis_20240821/sat-master/+SAT/+compute/KLDMeasures.m
- sdoAnalysis_20240821/sat-master/+SAT/+compute/performStats.m
- sdoAnalysis_20240821/sat-master/+SAT/+compute/populateSDOArray.m
- sdoAnalysis_20240821/sat-master/+SAT/+compute/populateSDOArray_func.m
- sdoAnalysis_20240821/sat-master/+SAT/+compute/populateSDOArray_stepwise.m
- sdoAnalysis_20240821/sat-master/+SAT/+compute/populateSDOArray2.m
- sdoAnalysis_20240821/sat-master/+SAT/+compute/populateSDOArray3.m
- sdoAnalysis_20240821/sat-master/+SAT/+compute/sdo3.m
- sdoAnalysis_20240821/sat-master/+SAT/+compute/sdo5.m
- sdoAnalysis_20240821/sat-master/+SAT/+compute/sdo7.m
- sdoAnalysis_20240821/sat-master/+SAT/+compute/sdoStruct_new.m
- sdoAnalysis_20240821/sat-master/+SAT/+compute/testStatSig.m
- sdoAnalysis_20240821/sat-master/+SAT/+plot/
- sdoAnalysis_20240821/sat-master/+SAT/+plot/arraySig.m
- sdoAnalysis_20240821/sat-master/+SAT/+plot/getCommonCdfPlot.m
- sdoAnalysis_20240821/sat-master/+SAT/+plot/plotJointDiffSDO.m
- sdoAnalysis_20240821/sat-master/+SAT/+plot/plotSplitSymmetrySDO.m
- sdoAnalysis_20240821/sat-master/+SAT/+plot/px0Sig.m
- sdoAnalysis_20240821/sat-master/+SAT/+plot/quiverSDO.m
- sdoAnalysis_20240821/sat-master/+SAT/+plot/risingFallingState.m
- sdoAnalysis_20240821/sat-master/+SAT/+plot/shearSDO.m
- sdoAnalysis_20240821/sat-master/+SAT/+predict/
- sdoAnalysis_20240821/sat-master/+SAT/+predict/+matrices/
- sdoAnalysis_20240821/sat-master/+SAT/+predict/+matrices/getH1.m
- sdoAnalysis_20240821/sat-master/+SAT/+predict/+matrices/getH2.m
- sdoAnalysis_20240821/sat-master/+SAT/+predict/+matrices/getH3.m
- sdoAnalysis_20240821/sat-master/+SAT/+predict/+matrices/getH4.m
- sdoAnalysis_20240821/sat-master/+SAT/+predict/+matrices/getH5.m
- sdoAnalysis_20240821/sat-master/+SAT/+predict/+matrices/getH6.m
- sdoAnalysis_20240821/sat-master/+SAT/+predict/+matrices/getH7.m
- sdoAnalysis_20240821/sat-master/+SAT/+predict/+plot/
- sdoAnalysis_20240821/sat-master/+SAT/+predict/+plot/error_rates.m
- sdoAnalysis_20240821/sat-master/+SAT/+predict/+plot/error_v_state.m
- sdoAnalysis_20240821/sat-master/+SAT/+predict/+plot/plotStats.m
- sdoAnalysis_20240821/sat-master/+SAT/+predict/+plot/px_v_x.m
- sdoAnalysis_20240821/sat-master/+SAT/+predict/+plot/pxDistance.m
- sdoAnalysis_20240821/sat-master/+SAT/+predict/+plot/relative_error_rates.m
- sdoAnalysis_20240821/sat-master/+SAT/+predict/anova.m
- sdoAnalysis_20240821/sat-master/+SAT/+predict/assignPlotterProperties.m
- sdoAnalysis_20240821/sat-master/+SAT/+predict/calcPredictionError.m
- sdoAnalysis_20240821/sat-master/+SAT/+predict/dofPxCorrectError.m
- sdoAnalysis_20240821/sat-master/+SAT/+predict/errorStruct_new.m
- sdoAnalysis_20240821/sat-master/+SAT/+predict/getPredictionMatrices.m
- sdoAnalysis_20240821/sat-master/+SAT/+predict/plotErrorStruct.m
- sdoAnalysis_20240821/sat-master/+SAT/+predict/predictionError.m
- sdoAnalysis_20240821/sat-master/+SAT/+predict/testSig.m
- sdoAnalysis_20240821/sat-master/+SAT/+predict/testSig2.m
- sdoAnalysis_20240821/sat-master/+SAT/+sdoUtils/
- sdoAnalysis_20240821/sat-master/+SAT/+sdoUtils/conformsdo.m
- sdoAnalysis_20240821/sat-master/+SAT/+sdoUtils/convolvejointsdo.m
- sdoAnalysis_20240821/sat-master/+SAT/+sdoUtils/ffdiag.m
- sdoAnalysis_20240821/sat-master/+SAT/+sdoUtils/findSigSdos.m
- sdoAnalysis_20240821/sat-master/+SAT/+sdoUtils/generateShuffleMatrices.m
- sdoAnalysis_20240821/sat-master/+SAT/+sdoUtils/get_UnitBkgdShuff_Matrices.m
- sdoAnalysis_20240821/sat-master/+SAT/+sdoUtils/getSdoColormap.m
- sdoAnalysis_20240821/sat-master/+SAT/+sdoUtils/islinearsdo.m
- sdoAnalysis_20240821/sat-master/+SAT/+sdoUtils/mergeSDOChunkArray.m
- sdoAnalysis_20240821/sat-master/+SAT/+sdoUtils/normsdo.m
- sdoAnalysis_20240821/sat-master/+SAT/+sdoUtils/optimize.m
- sdoAnalysis_20240821/sat-master/+SAT/+sdoUtils/quicksdo.m
- sdoAnalysis_20240821/sat-master/+SAT/+sdoUtils/reparameterizeSdo.m
- sdoAnalysis_20240821/sat-master/+SAT/+sdoUtils/sdo_bootstrap.m
- sdoAnalysis_20240821/sat-master/+SAT/+sdoUtils/sdo_jackknife.m
- sdoAnalysis_20240821/sat-master/+SAT/+sdoUtils/sdo_pxt.m
- sdoAnalysis_20240821/sat-master/+SAT/+sdoUtils/sdosum.m
- sdoAnalysis_20240821/sat-master/+SAT/+sdoUtils/sdotype.m
- sdoAnalysis_20240821/sat-master/+SAT/+sdoUtils/splitSymmetry.m
- sdoAnalysis_20240821/sat-master/+SAT/+sdoUtils/stashiftmat.m
- sdoAnalysis_20240821/sat-master/+SAT/deprecated/
- sdoAnalysis_20240821/sat-master/+SAT/deprecated/computeSDO.m
- sdoAnalysis_20240821/sat-master/+SAT/deprecated/plotSDO.m
- sdoAnalysis_20240821/sat-master/+SAT/deprecated/testPxParams.m
- sdoAnalysis_20240821/sat-master/+SAT/ppDataHolder_new.m
- sdoAnalysis_20240821/sat-master/+SAT/validateDataHolders.m
- sdoAnalysis_20240821/sat-master/+SAT/xtDataHolder_new.m
- sdoAnalysis_20240821/sat-master/dataCell/
- sdoAnalysis_20240821/sat-master/dataCell/+dataCell/
- sdoAnalysis_20240821/sat-master/dataCell/+dataCell/+adaptors/
- sdoAnalysis_20240821/sat-master/dataCell/+dataCell/+adaptors/getConformedPxtDataCell.m
- sdoAnalysis_20240821/sat-master/dataCell/+dataCell/+calculate/
- sdoAnalysis_20240821/sat-master/dataCell/+dataCell/+calculate/stateNearSpike.m
- sdoAnalysis_20240821/sat-master/dataCell/+dataCell/+constructors/
- sdoAnalysis_20240821/sat-master/dataCell/+dataCell/+constructors/getPpDataHolder.m
- sdoAnalysis_20240821/sat-master/dataCell/+dataCell/+constructors/getXtDataHolder.m
- sdoAnalysis_20240821/sat-master/dataCell/+dataCell/+dependencies/
- sdoAnalysis_20240821/sat-master/dataCell/+dataCell/+dependencies/primaryData.m
- sdoAnalysis_20240821/sat-master/dataCell/+dataCell/+dependencies/probabilityData.m
- sdoAnalysis_20240821/sat-master/dataCell/binarize_ppData.m
- sdoAnalysis_20240821/sat-master/dataCell/dataCellSuperClass.m
- sdoAnalysis_20240821/sat-master/dataCell/plot_spikeISI.m
- sdoAnalysis_20240821/sat-master/dataCell/plot_spikeWaveforms.m
- sdoAnalysis_20240821/sat-master/dataCell/utils/
- sdoAnalysis_20240821/sat-master/dataCell/utils/bookendSignal.m
- sdoAnalysis_20240821/sat-master/dataCell/utils/callAfilter.m
- sdoAnalysis_20240821/sat-master/dataCell/utils/iterativeVectorDecomposition.m
- sdoAnalysis_20240821/sat-master/dataCell/utils/resampleXtToHz.m
- sdoAnalysis_20240821/sat-master/dataCell/utils/trimdatacell.m
- sdoAnalysis_20240821/sat-master/demoData/
- sdoAnalysis_20240821/sat-master/demoData/.gitattributes
- sdoAnalysis_20240821/sat-master/demoData/example_ppData.mat
- sdoAnalysis_20240821/sat-master/demoData/example_xtData.mat
- sdoAnalysis_20240821/sat-master/demoData/Instructions.md
- sdoAnalysis_20240821/sat-master/documentation/
- sdoAnalysis_20240821/sat-master/documentation/SDOAnalysisToolkitSOP.pdf
- sdoAnalysis_20240821/sat-master/external/
- sdoAnalysis_20240821/sat-master/external/hex2rgb/
- sdoAnalysis_20240821/sat-master/external/hex2rgb/hex2rgb.m
- sdoAnalysis_20240821/sat-master/external/hex2rgb/license.txt
- sdoAnalysis_20240821/sat-master/external/hex2rgb/rgb2hex.m
- sdoAnalysis_20240821/sat-master/external/hex2rgb/rgb2hex_and_hex2rgb_documentation/
- sdoAnalysis_20240821/sat-master/external/hex2rgb/rgb2hex_and_hex2rgb_documentation/html/
- sdoAnalysis_20240821/sat-master/external/hex2rgb/rgb2hex_and_hex2rgb_documentation/html/rgb2hex_hex2rgb_demo.html
- sdoAnalysis_20240821/sat-master/external/hex2rgb/rgb2hex_and_hex2rgb_documentation/html/rgb2hex_hex2rgb_demo.png
- sdoAnalysis_20240821/sat-master/external/hex2rgb/rgb2hex_and_hex2rgb_documentation/html/rgb2hex_hex2rgb_demo_01.png
- sdoAnalysis_20240821/sat-master/external/hex2rgb/rgb2hex_and_hex2rgb_documentation/html/rgb2hex_hex2rgb_demo_02.png
- sdoAnalysis_20240821/sat-master/external/hex2rgb/rgb2hex_and_hex2rgb_documentation/rgb2hex_hex2rgb_demo.m
- sdoAnalysis_20240821/sat-master/external/hex2rgb/rgb2hex_and_hex2rgb_documentation/rgb2hex_hex2rgb_demo.mlx
- sdoAnalysis_20240821/sat-master/external/suptitle2.m
- sdoAnalysis_20240821/sat-master/external/violin/
- sdoAnalysis_20240821/sat-master/external/violin/citationInformation.txt
- sdoAnalysis_20240821/sat-master/external/violin/license.txt
- sdoAnalysis_20240821/sat-master/external/violin/violin.m
- sdoAnalysis_20240821/sat-master/ppDataCell.m
- sdoAnalysis_20240821/sat-master/pxtDataCell.m
- sdoAnalysis_20240821/sat-master/README.md
- sdoAnalysis_20240821/sat-master/sdoAnalysis_demo.m
- sdoAnalysis_20240821/sat-master/sdoAnalysis_interactive_demo.mlx
- sdoAnalysis_20240821/sat-master/sdoMat.m
- sdoAnalysis_20240821/sat-master/sdoMultiMat.m
- sdoAnalysis_20240821/sat-master/ssta_vs_sdo.m
- sdoAnalysis_20240821/sat-master/utils/
- sdoAnalysis_20240821/sat-master/utils/bootstrapz.m
- sdoAnalysis_20240821/sat-master/utils/capitalizeLine.m
- sdoAnalysis_20240821/sat-master/utils/cellhcat.m
- sdoAnalysis_20240821/sat-master/utils/cellstructhcat.m
- sdoAnalysis_20240821/sat-master/utils/cellstructvcat.m
- sdoAnalysis_20240821/sat-master/utils/cellvcat.m
- sdoAnalysis_20240821/sat-master/utils/cifReshuffle.m
- sdoAnalysis_20240821/sat-master/utils/dataAtPercentile.m
- sdoAnalysis_20240821/sat-master/utils/ensure2DMatOrientation.m
- sdoAnalysis_20240821/sat-master/utils/ffxt.m
- sdoAnalysis_20240821/sat-master/utils/filterSpiketimeContinuous.m
- sdoAnalysis_20240821/sat-master/utils/findClassesFromStructFields.m
- sdoAnalysis_20240821/sat-master/utils/getDetrendedPerieventSignal.m
- sdoAnalysis_20240821/sat-master/utils/getgausskernel.m
- sdoAnalysis_20240821/sat-master/utils/getidealaxislength.m
- sdoAnalysis_20240821/sat-master/utils/matTriangle_up_down_difference.m
- sdoAnalysis_20240821/sat-master/utils/matTriangle_up_down_sum.m
- sdoAnalysis_20240821/sat-master/utils/normpdfcol2unity.m
- sdoAnalysis_20240821/sat-master/utils/normpdfcol2zero.m
- sdoAnalysis_20240821/sat-master/utils/pairedresample.m
- sdoAnalysis_20240821/sat-master/utils/plot_saveModule.m
- sdoAnalysis_20240821/sat-master/utils/rgb_colorGen.m
- sdoAnalysis_20240821/sat-master/utils/shuffleSpikesInsideRange.m
- sdoAnalysis_20240821/sat-master/utils/sigSSquaredCalculator.m
- sdoAnalysis_20240821/sat-master/utils/underscores2spaces.m
- sdoAnalysis_20240821/sat-master/utils/zscore_inv.m
- sdoAnalysis_20240821/sat-master/xtDataCell.m
