# Supplementary material for: A Stochastic Dynamic Operator Framework That Improves the Precision of Analysis and Prediction Relative to the Classical Spike-Triggered Average Method, Extending the Toolkit
Source: eNeuro. 2024 Nov 5;11(11):ENEURO.0512-23.2024. doi: 10.1523/ENEURO.0512-23.2024 (PMC11552545; doi:10.1523/ENEURO.0512-23.2024)
Supplement: SDO Analysis Toolkit — Download SDO Analysis Toolkit, ZIP file. [file eneuro-11-ENEURO.0512-23.2024-s001.zip › sdoAnalysis_20240821/sat-master/+pxTools/dstat.m]

% Get the D-Statistic; 
% Maximum absolute difference between two distributions; 
% Test statistic for the KS-test

function D = dstat(px_0, px_1)
%// assume these are column vectors of the same size 

%[sz
%[sz1_y, sz1_x] = size(px_1); 

ecdf_px0 = cumsum(px_0); 
ecdf_px1 = cumsum(px_1); 

dpx = (ecdf_px0-ecdf_px1); 

D = max(abs(dpx)); 


end
