# Supplementary material for: A Stochastic Dynamic Operator Framework That Improves the Precision of Analysis and Prediction Relative to the Classical Spike-Triggered Average Method, Extending the Toolkit
Source: eNeuro. 2024 Nov 5;11(11):ENEURO.0512-23.2024. doi: 10.1523/ENEURO.0512-23.2024 (PMC11552545; doi:10.1523/ENEURO.0512-23.2024)
Supplement: SDO Analysis Toolkit — Download SDO Analysis Toolkit, ZIP file. [file eneuro-11-ENEURO.0512-23.2024-s001.zip › sdoAnalysis_20240821/sat-master/+pxTools/predictPxtfromPx0.m]

%% pxTools_predictPxtFromPx0
% Core method for predicting and output distribution given an input
% distribution.
%
% Assume input distributions are columnwise
%
% Can pass two types of operators to this functions: Transition matrices
% (px) or difference matrices (dpx); If the later, select between two
% different types of predictions, if detected
%
% NOTE: Markov matrix cannot be raised to a non-integer power; if queried,
% will have to back-estimate SDO, and conform it, then evaluate it as 'L'
% 'given sdo, some ratio of prediction step, and px0, predict output
%
% Advancing L by a non-integer N_INTERVALS is equivalent to
% (L+1)^floor(N_INTERVALS) * (L*modulo(N_INTERVALS)+1); 
%
% NOTE: This framework doesn't currently support 'Z_DELAY' in probability
% distributions
%
% INPUTS: 
%   mat - Matrix used for prediction. May be a transition matrix, or a
%       differential SDO 
%   px0 - Observed probabilty distributions (passed as column vectors), to
%       predict output. 
%   N_INTERVALS - [Numeric]: Number of intervals to predict forward,
%       relative to the creation of the matrix (e.g. an SDO over 10 ms,
%       with a N_INTERVALS = 2 will predict event:event+20 ms). 
%       - If N_INTERVALS is not an integer, prediction will estimate L, and
%       use L for an arbitrary prediction interval. 

% Copyright (C) 2023 Trevor S. Smith
% Drexel University College of Medicine
% 
% This program is free software: you can redistribute it and/or modify
% it under the terms of the GNU General Public License as published by
% the Free Software Foundation, either version 3 of the License, or
% (at your option) any later version.
% 
% This program is distributed in the hope that it will be useful,
% but WITHOUT ANY WARRANTY; without even the implied warranty of
% MERCHANTABILITY or FITNESS FOR A PARTICULAR PURPOSE.  See the
% GNU General Public License for more details.
% 
% You should have received a copy of the GNU General Public License
% along with this program.  If not, see <https://www.gnu.org/licenses/>.

function [pxt] = predictPxtfromPx0(mat, px0, N_INTERVALS)
if ~exist('N_INTERVALS', 'var')
    N_INTERVALS = 1; 
end

N_BINS = size(mat,1); 

WHOLE_INTERVALS = ismembertol(N_INTERVALS, round(N_INTERVALS)); 

%% Identify class of passed matrix

colSum = sum(mat,1); 

matType = SAT.sdoUtils.sdotype(mat); 
%{

if all(all(mat > 0))
    matType = 'M';
elseif sum(colSum) > sqrt(N_BINS) %// arbitrary determination
    matType = 'M';
else 
    matType = 'L'; 
end
%}

%% Conform M, if necessary

if ~WHOLE_INTERVALS && matType == 'M'
    disp("Warning: Estimating L from M"); 
    mat = mat-eye(N_BINS); 
    matType = 'L'; 
end 

switch matType
    case 'M'
        % transition/markov matrix;         
        scMat = mat^(N_INTERVALS); 
        nMat = normpdfcol2unity(scMat); 
        pxt = nMat*px0; 
    case 'L'
        %{

        % linear operator; L+1 = M; 
        %// All effects of dpx can be summed, then projected
        N_STEPS = floor(N_INTERVALS); 
        dt = N_INTERVALS - N_STEPS;  
        L = SAT.sdoUtils.conformsdo(mat);
        
        %
        L_STEPS = (L+eye(N_BINS))^N_STEPS; 
        Ldt = (L*dt+eye(N_BINS)); 
        %// convolve partials; 
        sumLdt = L_STEPS * Ldt; 
        nMat = normpdfcol2unity(sumLdt); 
        %
        %arr = expm(L*N_INTERVALS); 
        %nMat = normpdfcol2unity(arr); 
        %}
        % __ Call to set function; 
        pxt = SAT.sdoUtils.sdo_pxt(mat, px0, N_INTERVALS, 1); 
        
end


end
