# Supplementary material for: A Stochastic Dynamic Operator Framework That Improves the Precision of Analysis and Prediction Relative to the Classical Spike-Triggered Average Method, Extending the Toolkit
Source: eNeuro. 2024 Nov 5;11(11):ENEURO.0512-23.2024. doi: 10.1523/ENEURO.0512-23.2024 (PMC11552545; doi:10.1523/ENEURO.0512-23.2024)
Supplement: SDO Analysis Toolkit — Download SDO Analysis Toolkit, ZIP file. [file eneuro-11-ENEURO.0512-23.2024-s001.zip › sdoAnalysis_20240821/sat-master/+pxTools/xvect2px.m]

%% xvect2px
% Generic method for turning a state signal (1 x M) into a (M x N) array
%of 0/1, which corresponds the 'probability' of state, represented as
%sequential column vectors. If DIM 1 is > 1, then average over p(x) over t
%over the same values. 

% Copyright (C) 2023 Trevor S. Smith
% Drexel University College of Medicine
% 
% This program is free software: you can redistribute it and/or modify
% it under the terms of the GNU General Public License as published by
% the Free Software Foundation, either version 3 of the License, or
% (at your option) any later version.
% 
% This program is distributed in the hope that it will be useful,
% but WITHOUT ANY WARRANTY; without even the implied warranty of
% MERCHANTABILITY or FITNESS FOR A PARTICULAR PURPOSE.  See the
% GNU General Public License for more details.
% 
% You should have received a copy of the GNU General Public License
% along with this program.  If not, see <https://www.gnu.org/licenses/>.

function px = xvect2px(xt, MAX_X)
if ~exist('MAX_X', 'var') 
    MAX_X = max(xt); 
end

[nCols, nObs] = size(xt); 

RESHAPE = 0; 
if nCols > 1
    xt = reshape(xt', [], 1); 
    RESHAPE = 1; 
end

px = zeros(MAX_X, nCols*nObs); 

for xx = 1:MAX_X
    xi = (xt == xx); 
    px(xx,xi) = 1; 
end

if RESHAPE
    px = reshape(px, MAX_X, nObs, nCols); 
    px = mean(px, 3); 
end

end
