# Supplementary material for: A Stochastic Dynamic Operator Framework That Improves the Precision of Analysis and Prediction Relative to the Classical Spike-Triggered Average Method, Extending the Toolkit
Source: eNeuro. 2024 Nov 5;11(11):ENEURO.0512-23.2024. doi: 10.1523/ENEURO.0512-23.2024 (PMC11552545; doi:10.1523/ENEURO.0512-23.2024)
Supplement: SDO Analysis Toolkit — Download SDO Analysis Toolkit, ZIP file. [file eneuro-11-ENEURO.0512-23.2024-s001.zip › sdoAnalysis_20240821/sat-master/+SAT/+predict/anova.m]

%% (predictSDO) anova
% For use within the SDO Analysis Toolkit. 
% Stand-alone header for testing the stats within the errorStruct; 
% Take observed prediction errors, paired-point bootstrap to produce
% distributions w/ confidence intervals, and evaluate differences in a
% chosen test statistic (sum, mean, median) across shuffles to evaluate
% significance.
% --> Use innate MATLAB stats packages 
% --> This test should universally work for both distribution-wise and
% single-state errors
%
% NOTE: We are taking bootstraps of some derivation of the test statistic
% (etc. sum, mean, median), which is testing for significance of
% DISTRIBUTION-WISE metrics. Individual elements of EVENT-WISE error may
% differ by hypothesis (and distributions of these eventwise errors may
% overlap, even if the distributionwise metrics do not). 

% Copyright (C) 2023  Trevor S. Smith
%  Drexel University College of Medicine
%
% This program is free software: you can redistribute it and/or modify
% it under the terms of the GNU General Public License as published by
% the Free Software Foundation, either version 3 of the License, or
% (at your option) any later version.
% 
% This program is distributed in the hope that it will be useful,
% but WITHOUT ANY WARRANTY; without even the implied warranty of
% MERCHANTABILITY or FITNESS FOR A PARTICULAR PURPOSE.  See the
% GNU General Public License for more details.
% 
% You should have received a copy of the GNU General Public License
% along with this program.  If not, see <https://www.gnu.org/licenses/>.

function anova(errorStruct, varargin)
p = inputParser; 
%addParameter(p, '
addParameter(p, 'pVal', 0.05); 
addParameter(P, 'nShuffles', 1000); 
addParameter(p, 'statType', 'sum'); %['sum'/'mean'/'median'] 
addParameter(p, 'saveFig', 0); 
addParameter(p, 'saveFormat', 'png');
addParameter(p, 'outputDirectory', []); 
addParameter(p, 'plotProp',0); 
parse(p, varargin{:}); 
pR = p.Results; 

% // Save Formats
SIG_PVAL    = pR.pVal; 
SAVE_FIG    = pR.saveFig;  
SAVE_FMT    = pR.saveFormat;
SAVE_DIR    = pR.outputDirectory; 
STAT_TYPE   = pR.statType; 
N_SHUFFLES  = pR.nShuffles; 

sfields = {'L0_running', 'L1_running', 'KLD', 'logLikelihood'}; 

N_FIELDS = length(sfields); 

if isstruct(pR.plotProp) 
    %CUSTOM_PLOT = 1; 
    plotProp = pR.plotProp; 
else
    %CUSTOM_PLOT = 0; 
    plotProp = []; 
end


%// Note that we no longer are evaluting an ANOVA of the shuffled
%distributions due to the high DOFs from shuffling. 

sigStruct = struct( ... 
    'fieldName',    cell(1, N_FIELDS), ...
    'anova',        cell(1, N_FIELDS), ... 
    'multCompare',  cell(1, N_FIELDS)); 

for f = 1:N_FIELDS
    [sigStruct(f).anova, sigStruct(f).multCompare] = SAT.predict.testSig(errorStruct, ...
        'pVal',         SIG_PVAL, ... 
        'nShuffles',    N_SHUFFLES, ... 
        'dataField',    sfields{f}, ...
        'statType',     STAT_TYPE, ...  
        'plotProp',     plotProp, ... 
        'saveFig',      SAVE_FIG, ... 
        'saveFormat',   SAVE_FMT, ... 
        'outputDirectory', SAVE_DIR); 
    sigStruct(f) = sfields{f}; 
end
    

end
