# Supplementary material for: A Stochastic Dynamic Operator Framework That Improves the Precision of Analysis and Prediction Relative to the Classical Spike-Triggered Average Method, Extending the Toolkit
Source: eNeuro. 2024 Nov 5;11(11):ENEURO.0512-23.2024. doi: 10.1523/ENEURO.0512-23.2024 (PMC11552545; doi:10.1523/ENEURO.0512-23.2024)
Supplement: SDO Analysis Toolkit — Download SDO Analysis Toolkit, ZIP file. [file eneuro-11-ENEURO.0512-23.2024-s001.zip › sdoAnalysis_20240821/sat-master/+SAT/+predict/errorStruct_new.m]

% Constructor for the Error Structure 

function errorStruct = errorStruct_new(N_FIELDS)
    %// Precast empty
errorStruct= struct( ...
    'fieldname',                cell(1,N_FIELDS), ...
    'reference',                cell(1,N_FIELDS), ...
    'x0States',                 cell(1,N_FIELDS), ...
    'dof_px_correct',           cell(1,N_FIELDS), ...
    'predicted_px',             cell(1,N_FIELDS), ...
    'L0_running',               cell(1,N_FIELDS), ...
    'L1_running',               cell(1,N_FIELDS), ...
    'L2_running',               cell(1,N_FIELDS), ...
    'L_inf',                    cell(1,N_FIELDS), ...
    'L0_running_x_state',       cell(1,N_FIELDS), ...
    'L0_x_state',               cell(1,N_FIELDS), ...
    'L1_running_x_state',       cell(1,N_FIELDS), ...
    'L1_x_state',               cell(1,N_FIELDS), ... 
    'L2_running_x_state',       cell(1,N_FIELDS), ...
    'L2_x_state',               cell(1,N_FIELDS), ...
    'KLD',                      cell(1,N_FIELDS), ...
    'logLikelihood',            cell(1,N_FIELDS), ...
    'DStat',                    cell(1,N_FIELDS)); 

end
