# Supplementary material for: A Stochastic Dynamic Operator Framework That Improves the Precision of Analysis and Prediction Relative to the Classical Spike-Triggered Average Method, Extending the Toolkit
Source: eNeuro. 2024 Nov 5;11(11):ENEURO.0512-23.2024. doi: 10.1523/ENEURO.0512-23.2024 (PMC11552545; doi:10.1523/ENEURO.0512-23.2024)
Supplement: SDO Analysis Toolkit — Download SDO Analysis Toolkit, ZIP file. [file eneuro-11-ENEURO.0512-23.2024-s001.zip › sdoAnalysis_20240821/sat-master/dataCell/+dataCell/+adaptors/getConformedPxtDataCell.m]

%% Generate the pxtDataCell from sdoMat/sdoMultiMat with appropriate parameters; 
function pxtdc = getConformedPxtDataCell(obj, type)
arguments
    obj 
    type {mustBeMember(type, {'px0', 'px1'})} = 'px0'; 
end
    pxtdc = pxtDataCell; 
  
    if ~isempty(obj.pxProperties)
        pxtdc.zDelay    = obj.pxProperties.zDelay; 
        pxtdc.nShift    = obj.pxProperties.nShift; 
        pxtdc.filterWid = obj.pxProperties.smoothingFilterWidth; 
        pxtdc.filterStd = obj.pxProperties.smoothingFilterStd; 
        switch type
            case 'px0'
                pxtdc.duraMs = obj.pxProperties.px0DurationMs; 
                %pxtdc.duraMs = abs(obj.pxProperties.px0DurationMs); 
            case 'px1'
                pxtdc.duraMs = obj.pxProperties.px1DurationMs; 
        end
    else
        %// Adhoc, less preferable
        pxtdc.copyProperties(obj, ...
            {'zDelay', 'nShift', 'filterWid', 'filterStd'}); 
        switch type
            case 'px0'
                pxtdc.duraMs = obj.px0DuraMs;  
                %pxtdc.duraMs = abs(obj.px0DuraMs); 
            case 'px1'
                pxtdc.duraMs = obj.px1DuraMs; 
        end

    end

end
