# Supplementary material for: A Stochastic Dynamic Operator Framework That Improves the Precision of Analysis and Prediction Relative to the Classical Spike-Triggered Average Method, Extending the Toolkit
Source: eNeuro. 2024 Nov 5;11(11):ENEURO.0512-23.2024. doi: 10.1523/ENEURO.0512-23.2024 (PMC11552545; doi:10.1523/ENEURO.0512-23.2024)
Supplement: SDO Analysis Toolkit — Download SDO Analysis Toolkit, ZIP file. [file eneuro-11-ENEURO.0512-23.2024-s001.zip › sdoAnalysis_20240821/sat-master/demoData/Instructions.md]

The example datasets used here are a subset of the total data used for SDO analysis within the paper, but nonetheless produce SDOs which are similar to the entire dataset. A reduced subset of the data is used to save on space. 

The entire dataset used in the paper can be found at https://github.com/GiszterLab/SdoAnalysisToolkit_DemoData 
Follow the instructions within that repository for installation. The data structures produced by that repository, 'ppData.mat' and 'xtData.mat' may be placed here for convenience. 

Note that 'example_xtData.mat' and 'example_ppData.mat' contain Trial Number 14-16, while 'xtData.mat' and 'ppData.mat' will be composed of trials 1-22. 
