# Supplementary material for: A Stochastic Dynamic Operator Framework That Improves the Precision of Analysis and Prediction Relative to the Classical Spike-Triggered Average Method, Extending the Toolkit
Source: eNeuro. 2024 Nov 5;11(11):ENEURO.0512-23.2024. doi: 10.1523/ENEURO.0512-23.2024 (PMC11552545; doi:10.1523/ENEURO.0512-23.2024)
Supplement: SDO Analysis Toolkit — Download SDO Analysis Toolkit, ZIP file. [file eneuro-11-ENEURO.0512-23.2024-s001.zip › sdoAnalysis_20240821/sat-master/external/hex2rgb/rgb2hex_and_hex2rgb_documentation/rgb2hex_hex2rgb_demo.m]

%% |rgb2hex| and |hex2rgb|
% These functions convert RGB color triplets to hexadecimal format, or
% hexadecimal format to RGB color triplets. 

%% Syntax 
% 
%  rgb2hex(rgb)
%  hex2rgb(hex)
%  hex2rgb(hex,range)

%% Description
% 
% |rgb2hex(rgb)| converts RGB color triplets to hexadecimal format. If no
% value in the |rgb| matrix exceeds unity, values are assumed to be scaled
% from 0 to 1.  If any value in |rgb| exceeds unity, values are assumed to
% be scaled from 0 to 255. 
% 
% |hex2rgb(hex)| converts hexadecimal to rgb color triplets scale from 0 to
% 1. 
%
% |hex2rgb(hex,range)| specifies a range as 1 or 256 for scaling output RGB values.  
% A previous version of this function required a range of 255 when scaling from 0 to 255,
% but letting range equal 256 may be more intuitive, so either input will work now.  
% Whether you enter a range of 255 or 256, RGB values will be scaled from 0 to 255.  
% Default range is 1 to Matlab syntax, meaning values are scaled from 0 to 1. 

%% Examples of |rgb2hex|
% What is the hexadecimal value of pure green? 

greenHex = rgb2hex([0 1 0])

%%
% What if the rgb values are scaled from 0 to 255? 

greenHexIsStill = rgb2hex([0 255 0])

%% 
% This function works for multiple entries too: 

myrgbvalues = [.2 .3 .4;
               .5 .6 .7; 
               .8 .6 .2;
               .2 .2 .9];
myhexvalues = rgb2hex(myrgbvalues) 

%% 
% Or similarly, 

rgb2hex(jet(5))

%% Examples of |hex2rgb|
% Say <http://tools.medialab.sciences-po.fr/iwanthue/completion.php some
% online color program> gives you some hex value that you'd like to use in
% your next Matlab plot. The number |'#334D66'| is something that Matlab
% can understand, so we use |hex2rgb|:

hex2rgb('#334D66')

%% 
% The |hex2rgb| function may also be used inside a |plot| command: 

plot(1:10,(1:10).^2,'color',hex2rgb('#334D66'),'linewidth',5)

%% 
% The pound sign is optional: 

myrgbvalue = hex2rgb('334D66') 

%% 
% Values may be scaled from 0 to 255: 

myRGBvalue = hex2rgb('#334D66',256)

%% 
% Input hex values can be in a matrix: 

myhexvalues = ['#334D66';'#8099B3';'#CC9933';'#3333E6'];
myrgbvalues = hex2rgb(myhexvalues)

%% 
% Input hex values may also be in a character array: 

HexValsAsACharacterArray = {'#334D66';'#8099B3';'#CC9933';'#3333E6'}; 
rgbvals = hex2rgb(HexValsAsACharacterArray)

%% 
% Character arrays can be useful when plotting and labelling: 

x = 1:4; 
y = -x; 
scatter(x,y,1e3,rgbvals,'filled')
axis([0 5 -5 0])
text(x,y,HexValsAsACharacterArray,'horizontalalignment','center')

%% Author Info
% These functions were written by Chad A. Greene of the University of Texas
% at Austin's Institute for Geophysics
% (<http://www.ig.utexas.edu/research/cryosphere/ UTIG>) in April of 2014.
% On advice from
% <http://www.mathworks.com/matlabcentral/fileexchange/authors/186085
% Stephen Cobeldick>, some changes were made in August 2014.  Functionality
% has not changed with these updates, but the functions are now faster and
% more robust. Thanks Stephen. 
