# Supplementary material for: A Stochastic Dynamic Operator Framework That Improves the Precision of Analysis and Prediction Relative to the Classical Spike-Triggered Average Method, Extending the Toolkit
Source: eNeuro. 2024 Nov 5;11(11):ENEURO.0512-23.2024. doi: 10.1523/ENEURO.0512-23.2024 (PMC11552545; doi:10.1523/ENEURO.0512-23.2024)
Supplement: SDO Analysis Toolkit — Download SDO Analysis Toolkit, ZIP file. [file eneuro-11-ENEURO.0512-23.2024-s001.zip › sdoAnalysis_20240821/sat-master/utils/ffxt.m]

%% filtfilt xt
%// Variation of filt-filt which is better designed for short signals
%(which will be more affected by signal endpoint artifacts). 
%
% Reduce endpoint artifacts by appending 0-value rows to the passed
% elements. 
%
% B = input filtering coefficient (as filtfilt)
% A = input filtering coefficient (as filtfilt); 
% xt= timeseries data/ collection of data to process (as filtfilt.
%
% If xt is a NxM doubles array, applying the filtering columnwise, as with
% filtfilt. 

% Copyright (C) 2023 Trevor S. Smith
% Drexel University College of Medicine
% 
% This program is free software: you can redistribute it and/or modify
% it under the terms of the GNU General Public License as published by
% the Free Software Foundation, either version 3 of the License, or
% (at your option) any later version.
% 
% This program is distributed in the hope that it will be useful,
% but WITHOUT ANY WARRANTY; without even the implied warranty of
% MERCHANTABILITY or FITNESS FOR A PARTICULAR PURPOSE.  See the
% GNU General Public License for more details.
% 
% You should have received a copy of the GNU General Public License
% along with this program.  If not, see <https://www.gnu.org/licenses/>.

function [fxt] = ffxt(b, a, xt)

N_PTS = length(b); 

[SIZE_X, SIZE_Y] = size(xt); 

if SIZE_X > 1
    %// normal colwise filtering; 
    
    buffArr = zeros(N_PTS, SIZE_Y); 
    
    xtArr = [buffArr; xt; buffArr]; 
    
    %
    fxtArr = filtfilt(b,a,xtArr); 
    
    fxt = fxtArr(N_PTS+1:end-N_PTS,:);
else
    %// perform row-wise 1x; 
    buffArr = zeros(1, N_PTS); 
    
    xtArr = [buffArr, xt, buffArr]; 
    
    fxtArr = filtfilt(b,a,xtArr);    
    
    fxt = fxtArr(1, N_PTS+1:end-N_PTS);
    
end


end
