# Supplementary material for: A Stochastic Dynamic Operator Framework That Improves the Precision of Analysis and Prediction Relative to the Classical Spike-Triggered Average Method, Extending the Toolkit
Source: eNeuro. 2024 Nov 5;11(11):ENEURO.0512-23.2024. doi: 10.1523/ENEURO.0512-23.2024 (PMC11552545; doi:10.1523/ENEURO.0512-23.2024)
Supplement: SDO Analysis Toolkit — Download SDO Analysis Toolkit, ZIP file. [file eneuro-11-ENEURO.0512-23.2024-s001.zip › sdoAnalysis_20240821/sat-master/utils/normpdfcol2zero.m]

%% normpdfcol2zero
% A method to nomalize the negative components of a column vector/ SDO such 
% that the sum of the column is 0. 
%

% Copyright (C) 2023 Trevor S. Smith
% Drexel University College of Medicine
% 
% This program is free software: you can redistribute it and/or modify
% it under the terms of the GNU General Public License as published by
% the Free Software Foundation, either version 3 of the License, or
% (at your option) any later version.
% 
% This program is distributed in the hope that it will be useful,
% but WITHOUT ANY WARRANTY; without even the implied warranty of
% MERCHANTABILITY or FITNESS FOR A PARTICULAR PURPOSE.  See the
% GNU General Public License for more details.
% 
% You should have received a copy of the GNU General Public License
% along with this program.  If not, see <https://www.gnu.org/licenses/>.

function out = normpdfcol2zero(arr)
%// normalize negative components of a column vector to sum zero
zi = sum(arr,1);        %bias; 
zp = sum(abs(arr),1);   %magnitude; 

%zN = (zp+zi)./(zp-zi); 

msk = repmat((zp+zi)./(zp-zi), size(arr,1),1); 

msk(arr>=0) = 1; %/apply scalar to negatives; 

out = arr.*msk; 
end
